# Supplementary material for: Vis-NIRS as an auxiliary tool in the classification of bovine carcasses
Source: PLoS One. 2025 Jan 23;20(1):e0317434. doi: 10.1371/journal.pone.0317434 (PMC11756776; doi:10.1371/journal.pone.0317434)
Supplement: S4 Fig — (XLSX) [file pone.0317434.s004.xlsx]

## Sheet: Plan1
Predicted Y (cast-num, Factor-5)	Predicted	Deviation	Reference	Reference category	Predicted category	Classification		N	%
18.5.7	0.952727	0.314598	1	female	female	correct	correct	37	75.5102
17.5.7	1.12744	0.272103	1	female	female	correct	incorrect	12	24.4898
26.5.7	1.0752	0.216094	1	female	female	correct	TOTAL	49
28.5.7	1.12181	0.170352	1	female	female	correct
13.5.7	0.819253	0.386048	1	female	female	correct
24.5.7	1.35793	0.477614	1	female	female	correct
32.5.7	0.883286	0.225586	1	female	female	correct
15.5.7	0.851541	0.38296	1	female	female	correct
10.5.8	1.08628	0.323279	1	female	female	correct
6.5.8	0.957642	0.348693	1	female	female	correct
3.5.8	0.612244	0.503347	1	female	female	correct
34.5.9	1.56436	0.907306	3	male	female	incorrect
27.5.9	2.48278	0.840787	2	male	male	correct
41.5.9	2.52794	0.635598	2	male	male	correct
44.5.9	2.21346	0.776531	2	male	male	correct
45.5.9	1.69431	1.02207	3	male	female	incorrect
13.5.9	1.72344	0.874858	1	female	female	correct
1.5.9	1.57531	0.85934	1	female	female	correct
20.5.9	1.81213	0.70904	1	female	female	correct
29.5.9	2.4138	0.841775	3	male	male	correct
30.5.9	1.58092	0.887027	3	male	female	incorrect
31.5.9	1.63436	0.791616	2	male	female	incorrect
28.5.9	1.80752	1.03888	2	male	female	incorrect
33.5.9	2.25224	0.868929	3	male	male	correct
16.5.9	1.8082	0.824418	1	female	female	correct
15.5.11	0.667138	0.393629	3	male	female	incorrect
4.5.11	1.28458	0.361255	1	female	female	correct
29.5.11	0.941496	0.266535	1	female	female	correct
8.5.11	1.29512	0.289567	1	female	female	correct
33.5.11	0.855245	0.257545	1	female	female	correct
1.5.11	1.32022	0.411482	1	female	female	correct
30.5.11	1.29655	0.316816	1	female	female	correct
10.5.11	1.39183	0.32011	1	female	female	correct
13.5.11	0.969804	0.279057	1	female	female	correct
22.5.11	1.10634	0.257037	1	female	female	correct
39.5.11	1.08939	0.327372	1	female	female	correct
26.5.11	1.01138	0.270074	1	female	female	correct
2.5.11	1.3022	0.338248	1	female	female	correct
7.5.11	1.33261	0.264864	1	female	female	correct
106.5.12	1.88037	0.114097	2	male	female	incorrect
101.5.12	1.87134	0.155602	2	male	female	incorrect
131.5.12	2.00294	0.148486	2	male	male	correct
118.5.12	1.97268	0.0972651	2	male	female	incorrect
125.5.12	2.03286	0.182416	2	male	male	correct
121.5.12	1.88764	0.202783	2	male	female	incorrect
120.5.12	2.0549	0.15268	2	male	male	correct
108.5.12	2.01818	0.145146	2	male	male	correct
135.5.12	1.58119	0.294962	2	male	female	incorrect
117.5.12	1.58026	0.247122	2	male	female	incorrect
